# Supplementary material for: Chiral Pseudo-D6h Dy(III) Single-Molecule Magnet Based on a Hexaaza Macrocycle
Source: Molecules. 2025 May 3;30(9):2043. doi: 10.3390/molecules30092043 (PMC12073781; doi:10.3390/molecules30092043)
Supplement: Supplementary file 1 [file molecules-30-02043-s001.zip]

Archive with 1 entries (1 files):
- molecules-3595564-supplementary.pdf
